# Supplementary material for: Low-cost, rapidly-developed, 3D printed in vitro corpus callosum model for mucopolysaccharidosis type I
Source: F1000Res. 2017 Mar 16;5:2811. Originally published 2016 Dec 2. [Version 2] doi: 10.12688/f1000research.9861.2 (PMC5345771; doi:10.12688/f1000research.9861.2)
Supplement: DICOM files for the de-identified MRI scans of the corpus callosum of a MPS I subject [file f1000research-5-12040-s0000.tgz]

Archive with 1 entries (1 files):
- 86aca0a0-ab6a-4858-9f62-d288ce1fcfd6_MR-ST001-SE002-0124.dcm
