# Supplementary material for: Low-cost, rapidly-developed, 3D printed in vitro corpus callosum model for mucopolysaccharidosis type I
Source: F1000Res. 2017 Mar 16;5:2811. Originally published 2016 Dec 2. [Version 2] doi: 10.12688/f1000research.9861.2 (PMC5345771; doi:10.12688/f1000research.9861.2)
Supplement: Resulting CAD file from InVesalius 3 software (.STL), used to render the DICOM files in Dataset 1 [file f1000research-5-12040-s0001.tgz]

Archive with 1 entries (1 files):
- 9b77637c-1d57-4216-b180-e28bacb82439_MPS_I_CC.stl
